# Supplementary material for: Novel Chiral Self-Assembled Nano-Fluorescence Materials with AIE Characteristics for Specific Enantioselective Recognition of L-Lysine
Source: Int J Mol Sci. 2024 Oct 3;25(19):10666. doi: 10.3390/ijms251910666 (PMC11476731; doi:10.3390/ijms251910666)
Supplement: Supplementary file 1 [file ijms-25-10666-s001.zip]

Archive with 1 entries (1 files):
- ijms-3214019-supplementary.pdf
